# Supplementary material for: Application of the transformer model algorithm in chinese word sense disambiguation: a case study in chinese language
Source: Sci Rep. 2024 Mar 15;14:6320. doi: 10.1038/s41598-024-56976-5 (PMC10943221; doi:10.1038/s41598-024-56976-5)
Supplement: Supplementary file 1 — Supplementary Information. [file 41598_2024_56976_MOESM1_ESM.zip]

Archive with 2 entries (2 files):
- ─ú╨═╬▒┤·┬δ.txt
- ╩2╛▌.xps
