# Supplementary material for: Application of the transformer model algorithm in chinese word sense disambiguation: a case study in chinese language
Source: Sci Rep. 2024 Mar 15;14:6320. doi: 10.1038/s41598-024-56976-5 (PMC10943221; doi:10.1038/s41598-024-56976-5)
Supplement: Supplementary file 1 — Supplementary Information. [file 41598_2024_56976_MOESM1_ESM.zip › ─ú╨═╬▒┤·┬δ.txt]

# Import required libraries and modules
import torch
import torch.nn as nn
import torch.optim as optim

# Define the Transformer Encoder class
class TransformerEncoder(nn.Module):
    def __init__(self, input_dim, hidden_dim, num_layers, num_heads):
        super(TransformerEncoder, self).__init__()
        # Define the Transformer encoder layers
        self.transformer_encoder = nn.TransformerEncoder(
            nn.TransformerEncoderLayer(d_model=input_dim, nhead=num_heads),
            num_layers=num_layers
        )
        # Define input and output dimensions
        self.input_dim = input_dim
        self.hidden_dim = hidden_dim

    def forward(self, x):
        # Transformer encoding process
        encoded_x = self.transformer_encoder(x)
        return encoded_x

# Define the BiLSTM class
class BiLSTM(nn.Module):
    def __init__(self, input_dim, hidden_dim, num_layers):
        super(BiLSTM, self).__init__()
        # Define the BiLSTM layer
        self.bilstm = nn.LSTM(input_dim, hidden_dim, num_layers=num_layers, batch_first=True, bidirectional=True)

    def forward(self, x):
        # BiLSTM computation process
        output, _ = self.bilstm(x)
        return output

# Define the WordSenseModel class
class WordSenseModel(nn.Module):
    def __init__(self, input_dim, hidden_dim, num_layers, num_heads, output_dim):
        super(WordSenseModel, self).__init__()
        # Define the Transformer encoder
        self.transformer_encoder = TransformerEncoder(input_dim, hidden_dim, num_layers, num_heads)
        # Define the BiLSTM layer
        self.bilstm = BiLSTM(hidden_dim, hidden_dim, num_layers)
        # Define the output layer
        self.output_layer = nn.Linear(hidden_dim*2, output_dim)

    def forward(self, x):
        # Model forward pass
        encoded_x = self.transformer_encoder(x)
        output = self.bilstm(encoded_x)
        output = self.output_layer(output)
        return output

# Define the model training and optimization function
def train_model(model, train_loader, criterion, optimizer, device):
    model.train()
    total_loss = 0

    for inputs, labels in train_loader:
        inputs, labels = inputs.to(device), labels.to(device)

        optimizer.zero_grad()

        outputs = model(inputs)
        loss = criterion(outputs, labels)

        loss.backward()
        optimizer.step()

        total_loss += loss.item()

    return total_loss / len(train_loader)

# Define the model testing function
def test_model(model, test_loader, criterion, device):
    model.eval()
    total_loss = 0

    with torch.no_grad():
        for inputs, labels in test_loader:
            inputs, labels = inputs.to(device), labels.to(device)

            outputs = model(inputs)
            loss = criterion(outputs, labels)

            total_loss += loss.item()

    return total_loss / len(test_loader)

# Parameter settings
input_dim = ...  # Input dimension
hidden_dim = ...  # Hidden layer dimension
num_layers = ...  # Number of layers
num_heads = ...  # Number of attention heads
output_dim = ...  # Output dimension

# Create the model instance
model = WordSenseModel(input_dim, hidden_dim, num_layers, num_heads, output_dim)

# Set optimizer and loss function
optimizer = optim.Adam(model.parameters())
criterion = nn.CrossEntropyLoss()

# Model training and testing
for epoch in range(num_epochs):
    train_loss = train_model(model, train_loader, criterion, optimizer, device)
    test_loss = test_model(model, test_loader, criterion, device)
    # Output training and testing loss information

# Save the model
torch.save(model.state_dict(), "word_sense_model.pth")
